# Supplementary material for: Bat cellular immunity varies by year and dietary habit amidst land conversion
Source: Conserv Physiol. 2024 Jan 27;12(1):coad102. doi: 10.1093/conphys/coad102 (PMC10823333; doi:10.1093/conphys/coad102)
Supplement: Web_Material_coad102 [file web_material_coad102.zip]

Archive with 1 entries (1 files):
- DeAnglis_et_al_Supplemental_Materials (1).pdf
